# Supplementary material for: Microbial transformation of PEG 400 by Pseudomonas stutzeri: implications for environmental remediation
Source: Front Microbiol. 2025 Nov 27;16:1692604. doi: 10.3389/fmicb.2025.1692604 (PMC12696187; doi:10.3389/fmicb.2025.1692604)
Supplement: Supplementary Table 1 — Detailed data corresponding to pH, ORP, dissolved oxygen (DO), and OD600 [Ln(OD600)] measurements in systems with PEG 400 (2% and 5%) inoculated with Pseudomonas stutzeri and their respective controls. [file Table_1.xlsx]

## Sheet: pH
	pH measurements
	Systems: MMS suplemented with PEG (2 and 5%)
	Measuring equipment: HI98194 multiparameter meter (Hanna, United States)
											Table S1. pH variation during in systems supplemented with PEG 400 (2% and 5%), inoculated with P.stutzeri, and uninoculated controls, over 30 days of incubation.
	Systems	Day 1	Day 5	Day 10	Day 15	Day 20	Day 25	Day 30
		2025-05-06	2025-05-10	2025-05-15	2025-05-20	2025-05-25	2025-05-30	2025-06-04
	Control-2%	6.89	6.91	6.85	6.78	6.8	6.78	6.77			Days	Control-2%	SD	System-2%	SD	Control-5%	SD	System-5%	SD
		6.88	6.9	6.84	6.79	6.79	6.77	6.77			Days1	6.89	0.0057735	6.79	0.01	6.51	0.01	6.48333	0.02
		6.89	6.91	6.88	6.8	6.81	6.78	6.78			Days5	6.91	0.0057735	6.88	0.05	6.51	0.01	6.57667	0.021
	pH mean	6.88667	6.90667	6.85667	6.79	6.8	6.77667	6.77333			Days10	6.86	0.0208167	7.07	0.06	6.50667	0.015	6.755	0.07
	SD	0.0057735	0.0057735	0.0208167	0.01	0.01	0.0057735	0.0057735			Days15	6.79	0.01	7.54333	0.05	6.80667	0.01	7.09	0.03
	Control-5%	6.5	6.52	6.49	6.81	6.8	6.78	6.77			Days20	6.8	0.01	7.68	0.15	6.8	0.0057	7.28333	0.02
		6.51	6.5	6.52	6.81	6.79	6.77	6.77			Days25	6.78	0.0057735	7.77	0.17	6.77667	0.0057	7.39	0.05
		6.52	6.51	6.51	6.8	6.81	6.78	6.78			Days30	6.77	0.0057735	7.9	0.15	6.77333	0.0057	7.78	0.04
	pH mean	6.51	6.51	6.50667	6.80667	6.8	6.77667	6.77333
	SD	0.01	0.01	0.0152753	0.0057735	0.01	0.0057735	0.0057735
	System 2%-1	6.8	6.94	7.14	7.59	7.85	7.96	8.06
	System 2%-2	6.78	6.84	7.05	7.55	7.64	7.72	7.76
	System 2%-3	6.79	6.86	7.02	7.49	7.55	7.62	7.88
	pH mean	6.79	6.88	7.07	7.54333	7.68	7.76667	7.9
	SD	0.01	0.052915	0.06245	0.0503322	0.153948	0.174738	0.150997
	System 5%-1	6.495	6.6	6.68	7.07	7.3	7.44	7.8
	System 5%-2	6.495	6.57	6.8	7.13	7.26	7.38	7.81
	System 5%-3	6.46	6.56	6.785	7.07	7.29	7.35	7.73
	pH mean	6.48333	6.57667	6.755	7.09	7.28333	7.39	7.78
	SD	0.0202073	0.0208167	0.0653835	0.034641	0.0208167	0.0458258	0.043589

## Sheet: ORP
	ORP (Oxidation-Reduction Potential) measurements
	Systems: MMS suplemented with PEG (2 and 5%)
	Measuring equipment: HI98194 multiparameter meter (Hanna, United States)									Table S2. ORP variationin systems supplemented with PEG 400 (2% and 5%), inoculated with P.stutzeri, and uninoculated controls, over 30 days of incubation.
	Systems	Day 1	Day 5	Day 10	Day 15	Day 20	Day 25	Day 30
		2025-05-06	2025-05-10	2025-05-15	2025-05-20	2025-05-25	2025-05-30	2025-06-04		Days	Control-2%	SD	System-2%	SD	Control-5%	SD	System-5%	SD
	Control-2%	57.5	154.4	145.2	112.8	108.9	117.9	122.8		Days1	57.8333	0.288675	77.6667	0.23094	71.8333	0.288675	98.0667	1.93412
		58	153.4	144.9	112.7	109.1	118.1	122.9		Days5	154.233	0.763763	345	0.6245	168.333	0.907377	202.833	1.52753
		58	154.9	145.4	112.9	109	118.1	122.7		Days10	145.167	0.251661	138.767	3.32014	153.7	0.34641	141.967	0.416333
	ORP mean	57.8333	154.233	145.167	112.8	109	118.033	122.8		Days15	112.8	0.1	123.2	1.68226	133.167	0.152753	132.467	2.15948
	SD	0.288675	0.763763	0.251661	0.1	0.1	0.11547	0.1		Days20	109	0.1	89.4	7.23326	124.267	0.750555	90.2	0.87178
	Control-5%	72	167.5	153.3	133.2	123.5	126.6	127.8		Days25	118.033	0.11547	103.467	3.93743	125.6	0.866025	95.7667	0.493288
		71.5	168.2	153.9	133.3	125	125.1	127.9		Days30	122.8	0.1	95.1333	4.61772	127.8	0.1	101.267	1.59478
		72	169.3	153.9	133	124.3	125.1	127.7
	ORP mean	71.8333	168.333	153.7	133.167	124.267	125.6	127.8
	SD	0.288675	0.907377	0.34641	0.152753	0.750555	0.866025	0.1
	System 2%-1	77.4	345.7	136.8	121.3	82.6	101.5	95.6
	System 2%-2	77.8	344.8	136.9	123.8	88.6	100.9	90.3
	System 2%-3	77.8	344.5	142.6	124.5	97	108	99.5
	ORP mean	77.6667	345	138.767	123.2	89.4	103.467	95.1333
	SD	0.23094	0.6245	3.32014	1.68226	7.23326	3.93743	4.61772
	System 5%-1	96.25	204.5	142.3	134.5	89.8	96.1	100.5
	System 5%-2	97.85	201.5	141.5	130.2	91.2	95.2	100.2
	System 5%-3	100.1	202.5	142.1	132.7	89.6	96	103.1
	ORP mean	98.0667	202.833	141.967	132.467	90.2	95.7667	101.267
	SD	1.93412	1.52753	0.416333	2.15948	0.87178	0.493288	1.59478

## Sheet: DO
	DO (Dissolved oxygenl) measurements
	Systems: MMS suplemented with PEG (2 and 5%)
	Measuring equipment: HI98194 multiparameter meter (Hanna, United States)
										Table S4. DO variation in systems supplemented with PEG 400 (2% and 5%), inoculated with P.stutzeri, and uninoculated controls, over 30 days of incubation.
	Systems	Day 1	Day 5	Day 10	Day 15	Day 20	Day 25	Day 30
		2025-05-06	2025-05-10	2025-05-15	2025-05-20	2025-05-25	2025-05-30	2025-06-04
	Control-2%	0.96	1.25	1.85	2.8	2.25	1.82	1.51		Days	Control-2%	SD	System-2%	SD	Control-5%	SD	System-5%	SD
		0.93	1.24	1.88	2.83	2.3	1.97	1.52		1	0.953333	0.0208167	1.34	0.03	1.11	0.0264575	1.64333	0.0208167
		0.97	1.25	1.9	2.8	2.27	1.87	1.52		5	1.24667	0.0057735	1.15167	0.117296	1.46333	0.0305505	1.57667	0.011547
	DO mean	0.953333	1.24667	1.87667	2.81	2.27333	1.88667	1.51667		10	1.87667	0.0251661	1.21667	0.152753	1.8	0.01	1.38667	0.085049
	SD	0.0208167	0.0057735	0.0251661	0.0173205	0.0251661	0.0763763	0.0057735		15	2.81	0.0173205	2.23667	0.0404145	2.45333	0.0208167	2.39333	0.172143
	Control-5%	1.14	1.49	1.79	2.43	2.6	2.5	2.35		20	2.27333	0.0251661	2.14	0.163707	2.61	0.0141421	2.69667	0.083865
		1.1	1.47	1.8	2.46	2.62	2.52	2.37		25	1.88667	0.0763763	2.10333	0.0550757	2.51	0.0141421	2.50667	0.0763763
		1.09	1.43	1.81	2.47					30	1.51667	0.0057735	1.37	0.043589	2.36	0.0141421	1.64667	0.064291
	DO mean	1.11	1.46333	1.8	2.45333	2.61	2.51	2.36
	SD	0.0264575	0.0305505	0.01	0.0208167	0.0141421	0.0141421	0.0141421
	System 2%-1	1.37	1.245	1.05	2.28	1.96	2.1	1.42
	System 2%-2	1.34	1.19	1.35	2.23	2.18	2.16	1.35
	System 2%-3	1.31	1.02	1.25	2.2	2.28	2.05	1.34
	DO mean	1.34	1.15167	1.21667	2.23667	2.14	2.10333	1.37
	SD	0.03	0.117296	0.152753	0.0404145	0.163707	0.0550757	0.043589
	System 5%-1	1.62	1.57	1.29	2.45	2.74	2.59	1.6
	System 5%-2	1.66	1.57	1.42	2.2	2.6	2.49	1.62
	System 5%-3	1.65	1.59	1.45	2.53	2.75	2.44	1.72
	DO mean	1.64333	1.57667	1.38667	2.39333	2.69667	2.50667	1.64667
	SD	0.0208167	0.011547	0.085049	0.172143	0.083865	0.0763763	0.064291

## Sheet: OD(600)
	DO (600) measurements
	Systems: MMS suplemented with PEG (2 and 5%)
	Measuring equipment: GENESYS™ 140/150 Vis/UV-Vis spectrophotometer (Thermo Scientific, United States)
														Table S5. OD (600) variationin systems supplemented with PEG 400 (2% and 5%), inoculated with P.stutzeri, and uninoculated controls, over 30 days of incubation.
	Systems	Day 1	Day 3	Day 6	Day 9	Day 12	Day 15	Day 18	Day 21	Day 24	Day 27	Day 30
		2025-05-06	2025-05-08	2025-05-11	2025-05-14	2025-05-17	2025-05-20	2025-05-23	2025-05-26	2025-05-29	2025-06-01	2025-06-04
	Control-2%	0.001	0.004	0.004	0.004	0.004	0.006	0.005	0.005	0.003	0.002	0.001		Days	Control-2%	SD	System-2%	SD	Control-5%	SD	System-5%	SD
		0.001	0.003	0.004	0.003	0.005	0.004	0.005	0.004	0.004	0.001	0.002		Days1	0.001	0	0.0136667	0.009	0.002	0	0.0173333	0.0100167
		0.001	0.003	0.004	0.004	0.004	0.004	0.004	0.004	0.005	0.002	0.002		Days3	0.0033	0.001	0.075	0.005	0.00203333	5.7735e-05	0.0419333	0.000602771
	OD (600) mean	0.001	0.00333333	0.004	0.00366667	0.00433333	0.00466667	0.00466667	0.00433333	0.004	0.00166667	0.00166667		Days6	0.004	0.001	0.09	0.005	0.00266667	0.00057735	0.0373333	0.0100664
	SD	0	0.00057735	0	0.00057735	0.00057735	0.0011547	0.00057735	0.00057735	0.001	0.00057735	0.00057735		Days9	0.004	0.001	0.0665	0.013	0	0	0.046	0.0052915
	Control-5%	0.002	0.002	0.002	0	0.004	0.004	0.005	0.004	0.004	0.003	0.003		Days12	0.004	0.001	0.0498333	0.017	0.00333333	0.00057735	0.0596667	0.00550757
		0.002	0.002	0.003	0	0.003	0.004	0.005	0.003	0.004	0.004	0.003		Days15	0.005	0.001	0.048	0.019	0.00466667	0.0011547	0.0553333	0.0064291
		0.002	0.0021	0.003	0	0.003	0.006	0.004	0.004	0.003	0.004	0.004		Days18	0.005	0.001	0.0406667	0.012	0.00466667	0.00057735	0.043	0.008
	OD (600) mean	0.002	0.00203333	0.00266667	0	0.00333333	0.00466667	0.00466667	0.00366667	0.00366667	0.00366667	0.00333333		Days21	0.004	0.001	0.033	0.013	0.00366667	0.00057735	0.0343333	0.00665833
	SD	0	5.7735e-05	0.00057735	0	0.00057735	0.0011547	0.00057735	0.00057735	0.00057735	0.00057735	0.00057735		Days24	0.004	0.001	0.0326667	0.003	0.00366667	0.00057735	0.0283333	0.00208167
	System 2%-1	0.024	0.0805	0.09	0.0815	0.0665	0.069	0.054	0.048	0.032	0.037	0.025		Days27	0.002	0.001	0.0313333	0.007	0.00366667	0.00057735	0.0176667	0.00305505
	System 2%-2	0.008	0.0745	0.085	0.059	0.033	0.031	0.031	0.022	0.03	0.023	0.024		Day 30	0.002	0.001	0.0253333	0.002	0.00333333	0.00057735	0.0176667	0.00351188
	System 2%-3	0.009	0.07	0.095	0.059	0.05	0.044	0.037	0.029	0.036	0.034	0.027
	OD (600) mean	0.0136667	0.075	0.09	0.0665	0.0498333	0.048	0.0406667	0.033	0.0326667	0.0313333	0.0253333
	SD	0.00896289	0.00526783	0.005	0.0129904	0.0167506	0.0193132	0.0119304	0.0134536	0.00305505	0.00737111	0.00152753		Table S6. Average values of Ln(OD₆₀₀) ± standard deviation in systems supplemented with PEG 400 (2% and 5%), inoculated with P.stutzeri, and uninoculated controls, over 30 days of incubation.
	System 5%-1	0.025	0.042	0.036	0.044	0.06	0.06	0.051	0.027	0.03	0.017	0.021
	System 5%-2	0.006	0.0425	0.028	0.042	0.065	0.058	0.043	0.04	0.026	0.021	0.018
	System 5%-3	0.021	0.0413	0.048	0.052	0.054	0.048	0.035	0.036	0.029	0.015	0.014		Days	Control-2%	SD	System-2%	SD	Control-5%	SD	System-5%	SD
	OD (600) mean	0.0173333	0.0419333	0.0373333	0.046	0.0596667	0.0553333	0.043	0.0343333	0.0283333	0.0176667	0.0176667		Days1	-6.90776	0	-4.2928	0.009	0.002	0	0.0173333	0.0100167
	SD	0.0100167	0.000602771	0.0100664	0.0052915	0.00550757	0.0064291	0.008	0.00665833	0.00208167	0.00305505	0.00351188		Days3	-5.71383	0.001	-2.59027	0.005	0.00203333	5.7735e-05	0.0419333	0.000602771
														Days6	-5.52146	0.001	-2.40795	0.005	0.00266667	0.00057735	0.0373333	0.0100664
														Days9	-5.52146	0.001	-2.71055	0.013	0	0	0.046	0.0052915
														Days12	-5.52146	0.001	-2.99907	0.017	0.00333333	0.00057735	0.0596667	0.00550757
														Days15	-5.29832	0.001	-3.03655	0.019	0.00466667	0.0011547	0.0553333	0.0064291
														Days18	-5.29832	0.001	-3.20235	0.012	0.00466667	0.00057735	0.043	0.008
														Days21	-5.52146	0.001	-3.41125	0.013	0.00366667	0.00057735	0.0343333	0.00665833
														Days24	-5.52146	0.001	-3.4214	0.003	0.00366667	0.00057735	0.0283333	0.00208167
														Days27	-6.21461	0.001	-3.46307	0.007	0.00366667	0.00057735	0.0176667	0.00305505
														Days30	-6.21461	0.001	-3.67563	0.002	0.00333333	0.00057735	0.0176667	0.00351188
